# Supplementary material for: An Immunoinformatics Approach to Design a Potent Multi-Epitope Vaccine against Asia-1 Genotype of Crimean–Congo Haemorrhagic Fever Virus Using the Structural Glycoproteins as a Target
Source: Vaccines (Basel). 2022 Dec 27;11(1):61. doi: 10.3390/vaccines11010061 (PMC9867508; doi:10.3390/vaccines11010061)
Supplement: Supplementary file 1 [file vaccines-11-00061-s001.zip]

Archive with 2 entries (2 files):
- Supplimentry File 1.pdf
- Supplimentry File 2.pdf
